# Supplementary material for: Longitudinal Associations of Food Security with Health and Dietary Factors among Food FARMacy Participants during COVID-19 in New York City
Source: Nutrients. 2024 Feb 1;16(3):434. doi: 10.3390/nu16030434 (PMC10857290; doi:10.3390/nu16030434)
Supplement: Supplementary file 1 [file nutrients-16-00434-s001.zip]

Archive with 1 entries (1 files):
- nutrients-2800171-supplementary.pdf
